# Supplementary material for: Zebrafish neuromesodermal progenitors undergo a critical state transition in vivo
Source: iScience. 2022 Sep 26;25(10):105216. doi: 10.1016/j.isci.2022.105216 (PMC9579027; doi:10.1016/j.isci.2022.105216)
Supplement: Table S3 containing list of marker genes for cell clusters identified in Figure 2A [file mmc2.xlsx]

## Sheet: NMps
gene	p_val	avg_logFC	pct.1	pct.2	p_val_adj
fgf8a	9.69836e-55	1.54638	0.816	0.075	2.90097e-50
wnt8-2	3.02816e-37	1.4514	0.878	0.162	9.05783e-33
wnt8a	3.02816e-37	1.4514	0.878	0.162	9.05783e-33
ta	1.57688e-42	1.44351	0.878	0.135	4.71677e-38
apela	3.10444e-28	1.17102	0.857	0.21	9.28599e-24
eve1	6.24218e-42	1.12881	0.755	0.085	1.86716e-37
ndnf	2.23807e-10	1.08452	0.653	0.294	6.69452e-06
cyp26a1	1.48349e-14	1.02056	0.714	0.251	4.43741e-10
hoxc13b	1.38871e-16	1.01934	0.633	0.174	4.15392e-12
id3	1.16288e-09	1.01045	0.755	0.398	3.47842e-05
hoxc13a	7.23154e-18	0.937576	0.776	0.244	2.1631e-13
thbs2	8.9233e-13	0.890754	0.612	0.212	2.66914e-08
sp5l	6.06215e-15	0.887566	0.776	0.297	1.81331e-10
tagln3b	6.62167e-29	0.836482	0.571	0.067	1.98067e-24
mcamb	5.45602e-09	0.801726	0.408	0.119	0.000163201
her12	6.95263e-07	0.789935	0.816	0.618	0.0207967
hoxa13b	4.32759e-22	0.782449	0.653	0.138	1.29447e-17
hoxd12a	1.92787e-12	0.777342	0.959	0.567	5.76665e-08
kif26ab	4.50781e-11	0.73952	0.878	0.505	1.34838e-06
sox2	1.92915e-09	0.734997	0.735	0.348	5.77048e-05
prickle1b	7.48271e-08	0.709158	0.796	0.474	0.00223823
si:dkey-261h17.1	1.3018e-08	0.706647	0.939	0.645	0.000389394
cdh6	8.72167e-10	0.675262	0.592	0.222	2.60882e-05
cx43.4	5.60314e-11	0.66222	1	0.957	1.67601e-06
zgc:158328	4.85095e-10	0.652183	0.592	0.21	1.45102e-05
fndc3ba	5.26351e-08	0.647776	0.714	0.398	0.00157442
mnx1	1.99691e-11	0.644392	0.224	0.027	5.97315e-07
hes6	9.40488e-07	0.622384	0.837	0.59	0.0281319
znf703	1.61875e-07	0.61661	0.592	0.287	0.00484201
ube2e2	4.53694e-09	0.608793	0.776	0.437	0.000135709
angptl2b	5.39619e-10	0.599804	0.694	0.302	1.61411e-05
depdc7	5.37753e-15	0.595946	0.449	0.09	1.60853e-10
efhd2	9.46972e-07	0.585227	0.449	0.179	0.0283258
kdm6a	2.63369e-09	0.580814	0.796	0.459	7.8779e-05
nradd	5.63197e-08	0.561054	0.633	0.312	0.00168463
enc1	2.17046e-08	0.560796	0.673	0.317	0.000649229
snai1a	2.37814e-07	0.555376	0.694	0.381	0.00711351
arf1	3.72825e-07	0.550627	0.857	0.59	0.0111519
flrt3	6.67897e-07	0.54981	0.673	0.374	0.0199781
phgdh	2.33539e-07	0.539863	0.816	0.628	0.00698563
traf4a	1.44376e-17	0.527771	0.449	0.073	4.31858e-13
wls	3.46242e-08	0.508769	0.98	0.712	0.00103568
sepn1	5.75687e-08	0.500702	0.878	0.549	0.001722
esrrga	6.95619e-09	0.495764	0.551	0.21	0.000208074
ptmab	4.51245e-12	0.479891	1	0.991	1.34976e-07
ptbp1b	7.05185e-09	0.477466	0.959	0.713	0.000210935
ptmaa	9.70321e-09	0.476929	0.98	0.763	0.000290242
mgat1b	9.09025e-11	0.469267	0.612	0.225	2.71908e-06
ubl3a	7.82573e-08	0.450962	0.592	0.244	0.00234083
sall4	1.33012e-06	0.439575	0.918	0.751	0.0397866
tuba8l4	9.50347e-07	0.43155	1	0.961	0.0284268
hoxd13a	2.33608e-08	0.425991	0.592	0.23	0.000698769
LOC100537138	5.09217e-11	0.409804	0.388	0.09	1.52317e-06
nog2	5.45362e-13	0.380902	0.306	0.044	1.63129e-08
h3f3a	2.95572e-07	0.380282	1	0.983	0.00884114
myclb	4.05901e-08	0.380239	0.592	0.241	0.00121413
sult6b1	1.93624e-13	0.369268	0.327	0.049	5.79167e-09
galnt2	1.40485e-07	0.368156	0.469	0.171	0.00420218
fgf4	6.89512e-15	0.362904	0.245	0.022	2.06247e-10
foxa	8.73533e-07	0.361742	0.224	0.048	0.0261291
bbc3	1.12016e-06	0.358164	0.306	0.09	0.0335061
hoxd11a	1.2252e-07	0.347454	0.633	0.276	0.00366482
rcn3	1.08788e-06	0.341433	0.327	0.099	0.0325405
plk4	3.74986e-07	0.331677	0.429	0.15	0.0112166
foxd3	6.42316e-11	0.308029	0.245	0.034	1.9213e-06
pip5k1ca	1.15543e-08	0.293449	0.347	0.087	0.000345613
sec22bb	1.39739e-08	0.288729	0.388	0.108	0.000417988
slc12a7b	1.00187e-08	0.282689	0.306	0.068	0.000299678
marveld1	7.89726e-13	0.258957	0.224	0.022	2.36223e-08
pcp4a	5.68693e-07	0.254422	0.184	0.032	0.0170107

## Sheet: Pou5f3+ posterior NT
gene	p_val	avg_logFC	pct.1	pct.2	p_val_adj
scg3	1.19687e-51	1.53945	0.597	0.063	3.58007e-47
LOC100001360	3.95736e-53	1.24107	0.639	0.079	1.18373e-48
tuba1a	4.62162e-42	1.16515	0.965	0.483	1.38242e-37
zfp36l1a	2.5322e-30	1.05958	0.854	0.436	7.57431e-26
ldlrad2	3.46405e-56	1.04716	0.84	0.175	1.03617e-51
olig4	1.16287e-24	1.02002	0.333	0.041	3.47837e-20
sox19a	1.60043e-34	1.01881	0.743	0.234	4.78719e-30
tuba1c	3.13782e-46	1.01213	0.972	0.401	9.38584e-42
her3	3.94087e-27	1.00447	0.306	0.022	1.17879e-22
zic2a	3.98851e-36	1.00428	0.59	0.118	1.19304e-31
wnt11r	1.87382e-40	0.958962	0.764	0.185	5.60497e-36
alcamb	2.96395e-29	0.950035	0.896	0.619	8.86576e-25
cdh6	9.5232e-38	0.920921	0.646	0.134	2.84858e-33
mdkb	8.31762e-37	0.902671	0.667	0.151	2.48797e-32
si:ch211-137a8.4	4.33141e-30	0.883771	0.819	0.334	1.29561e-25
rrm2	4.36554e-25	0.86555	0.951	0.627	1.30582e-20
pcna	3.31981e-29	0.84748	0.986	0.79	9.9302e-25
id1	6.64879e-17	0.796143	0.951	0.739	1.98878e-12
LOC100003669	9.93851e-08	0.793249	0.25	0.096	0.00297281
slbp	1.29643e-18	0.764745	0.778	0.456	3.87787e-14
fgfr4	3.2222e-22	0.738747	0.646	0.265	9.63823e-18
stmn1a	2.98035e-28	0.728474	0.972	0.807	8.91484e-24
dnmt1	1.48339e-23	0.713004	0.729	0.32	4.43713e-19
cdca7a	1.04528e-10	0.705064	0.694	0.477	3.12663e-06
nova2	6.776e-28	0.67827	0.854	0.31	2.02684e-23
sp9	1.03711e-25	0.67267	0.389	0.061	3.1022e-21
kiaa0101	1.01516e-22	0.671353	0.812	0.426	3.03655e-18
msxb	3.56306e-17	0.659223	0.417	0.118	1.06578e-12
ptmaa	4.11874e-19	0.649405	0.931	0.735	1.232e-14
nasp	5.51481e-16	0.645135	0.799	0.503	1.64959e-11
zic5	1.00098e-26	0.615264	0.465	0.088	2.99412e-22
LOC100534909	1.19895e-13	0.610791	0.667	0.338	3.58631e-09
foxj1a	6.75432e-10	0.60541	0.292	0.098	2.02035e-05
sox3	8.1665e-27	0.603987	0.812	0.265	2.44276e-22
akap12b	2.99226e-15	0.589737	0.757	0.483	8.95044e-11
wu:fb18c02	6.42239e-34	0.578404	1	0.994	1.92106e-29
tuba1b	5.74755e-17	0.575669	0.826	0.527	1.71921e-12
ssbp4	6.68424e-17	0.566623	0.889	0.737	1.99939e-12
pax6a	1.39332e-14	0.561922	0.396	0.122	4.16769e-10
zgc:123194	1.84082e-23	0.555675	1	0.935	5.50626e-19
rhbdl3	2.45821e-21	0.555601	0.549	0.173	7.353e-17
bicc2	1.17256e-23	0.553438	0.542	0.143	3.50735e-19
serinc5	1.17045e-15	0.552726	0.715	0.426	3.50105e-11
irx1b	1.01128e-17	0.552472	0.424	0.114	3.02494e-13
mcm4	1.02243e-11	0.549022	0.757	0.556	3.05828e-07
wls	6.77873e-12	0.53941	0.854	0.697	2.02765e-07
LOC100334443	8.97098e-10	0.535648	0.84	0.662	2.6834e-05
lfng	1.39373e-18	0.534811	0.625	0.232	4.16893e-14
rrm1	2.1096e-16	0.533484	0.806	0.497	6.31024e-12
dspa	5.79982e-14	0.531784	0.375	0.118	1.73484e-09
hspb1	7.41484e-10	0.531599	0.778	0.562	2.21793e-05
ndnf	2.39606e-19	0.528832	0.625	0.232	7.16711e-15
her2	2.69091e-07	0.524134	0.597	0.381	0.00804905
ccnd1	5.35509e-12	0.521876	0.896	0.77	1.60181e-07
cyp2p6	2.09108e-11	0.52046	0.785	0.566	6.25485e-07
pax6b	4.01736e-16	0.516054	0.618	0.263	1.20167e-11
mibp	1.03382e-07	0.515749	0.556	0.35	0.00309237
ppm1g	2.35797e-17	0.515106	0.903	0.635	7.05316e-13
sox2	4.4525e-18	0.511722	0.681	0.289	1.33183e-13
foxb1b	3.61607e-15	0.508878	0.396	0.12	1.08164e-10
mcm3	4.32612e-10	0.507751	0.75	0.556	1.29403e-05
mcm6	2.00195e-12	0.506948	0.785	0.58	5.98822e-08
nap1l1	1.11235e-19	0.506804	0.972	0.882	3.32726e-15
ccnd2a	8.25611e-15	0.501493	0.569	0.263	2.46957e-10
dek	4.50946e-16	0.496881	0.771	0.458	1.34887e-11
si:ch211-170d8.2	1.12539e-23	0.494042	0.424	0.084	3.36628e-19
cbx5	5.15808e-14	0.488399	0.924	0.749	1.54288e-09
wu:fb25b09	3.8172e-19	0.481215	0.819	0.397	1.1418e-14
mcm2	1.00614e-10	0.473849	0.826	0.589	3.00958e-06
ywhaqa	1.01879e-12	0.472609	0.743	0.519	3.0474e-08
mcm5	6.314e-09	0.461084	0.722	0.499	0.000188864
dla	1.84469e-11	0.460894	0.653	0.391	5.51785e-07
her8a	1.34805e-16	0.456008	0.632	0.263	4.03229e-12
pou5f3	1.15973e-17	0.453441	0.299	0.051	3.469e-13
tubb5	1.62456e-13	0.452751	0.778	0.475	4.85937e-09
asf1bb	5.51546e-14	0.451934	0.5	0.193	1.64978e-09
sp8b	4.20252e-15	0.444981	0.556	0.22	1.25706e-10
cntn3a.2	4.62549e-09	0.441264	0.576	0.354	0.000138358
hoxd9a	2.02876e-07	0.439403	0.528	0.336	0.00606843
pcm1	1.51295e-11	0.436986	0.507	0.238	4.52552e-07
marcksl1b	1.36572e-09	0.436857	0.799	0.568	4.08514e-05
si:ch73-272h24.1	2.0626e-10	0.436109	0.368	0.141	6.16965e-06
itga6a	3.96809e-15	0.432423	0.431	0.141	1.18694e-10
cdx4	2.38211e-13	0.432255	0.91	0.676	7.12536e-09
dag1	4.53683e-09	0.431105	0.736	0.542	0.000135706
uhrf1	5.19383e-10	0.428349	0.694	0.446	1.55358e-05
baz1b	5.928e-11	0.42663	0.632	0.379	1.77318e-06
LOC100536354	5.84571e-10	0.424681	0.361	0.141	1.74857e-05
msi1	1.7832e-16	0.424453	0.694	0.299	5.3339e-12
nkx6.1	1.30738e-08	0.419073	0.257	0.084	0.000391063
ptgdsb	1.33164e-12	0.418668	0.556	0.267	3.98319e-08
kpnb1	1.49437e-08	0.418137	0.757	0.591	0.000446995
ptmab	1.43777e-18	0.417168	1	0.99	4.30065e-14
rbbp4	1.72986e-09	0.416427	0.806	0.658	5.17435e-05
foxb1a	3.77901e-19	0.413524	0.424	0.104	1.13038e-14
banf1	3.19441e-12	0.407478	0.958	0.868	9.55511e-08
hmgb1b	1.57282e-12	0.406647	0.938	0.813	4.70462e-08
mxd3	5.32789e-09	0.406484	0.41	0.189	0.000159368
zgc:55461	1.76922e-07	0.402455	0.479	0.275	0.00529208
cdh11	1.49238e-06	0.402203	0.417	0.234	0.0446399
mcm7	1.23631e-11	0.400937	0.944	0.788	3.69805e-07
chd4a	3.43364e-11	0.400373	0.764	0.493	1.02707e-06
parp1	1.09874e-10	0.399744	0.861	0.69	3.28656e-06
LOC568650	9.27143e-12	0.399579	0.549	0.257	2.77327e-07
sephs1	6.96592e-07	0.399047	0.722	0.55	0.0208365
col4a5	4.31656e-07	0.397973	0.5	0.283	0.0129117
fen1	5.93378e-11	0.397809	0.729	0.46	1.77491e-06
kpnb3	8.23924e-11	0.397449	0.917	0.768	2.46452e-06
hoxb9a	5.60423e-07	0.396554	0.812	0.699	0.0167634
gig2g	8.67045e-14	0.395052	0.257	0.051	2.5935e-09
dut	1.41084e-09	0.392902	0.854	0.719	4.22012e-05
hnrnpa1b	2.99315e-14	0.391325	1	0.978	8.95312e-10
srsf1a	1.39914e-10	0.389048	0.958	0.868	4.18512e-06
trim71	3.98598e-09	0.387117	0.764	0.578	0.000119229
smarca5	1.07921e-08	0.386648	0.812	0.648	0.000322815
celsr1a	2.14398e-12	0.386366	0.451	0.179	6.41308e-08
lmo3	7.08422e-10	0.384448	0.347	0.132	2.11903e-05
rfx2	2.36551e-12	0.383658	0.583	0.277	7.07571e-08
qki2	1.01035e-09	0.38295	0.465	0.218	3.02216e-05
seta	2.30405e-15	0.379024	0.979	0.943	6.89188e-11
marcksl1a	2.20857e-09	0.378597	0.889	0.747	6.60627e-05
clspn	2.44402e-08	0.37783	0.438	0.224	0.000731055
cdca7b	2.70661e-09	0.376861	0.722	0.487	8.09601e-05
hnf1ba	3.89201e-11	0.375663	0.486	0.234	1.16418e-06
ssrp1a	1.32493e-08	0.374832	0.812	0.713	0.000396314
LOC103911885	6.41901e-08	0.372359	0.854	0.672	0.00192005
prss35	1.40185e-17	0.368354	0.243	0.029	4.19321e-13
marcksb	3.76947e-14	0.368124	0.993	0.98	1.12752e-09
polr2gl	1.34697e-09	0.366529	0.694	0.466	4.02906e-05
pole2	9.49651e-09	0.363644	0.389	0.177	0.000284059
carm1	2.85632e-08	0.36332	0.806	0.66	0.000854383
npr3	1.49229e-15	0.359686	0.264	0.047	4.46375e-11
hmga1a	7.06573e-23	0.35872	1	1	2.1135e-18
rgl1	7.98622e-09	0.357782	0.576	0.334	0.000238884
hells	6.59656e-09	0.357375	0.465	0.238	0.000197316
msh6	7.44191e-10	0.354029	0.424	0.185	2.22602e-05
ncalda	1.37224e-10	0.349955	0.681	0.403	4.10465e-06
ccna2	1.12251e-08	0.347696	0.618	0.377	0.000335765
bcar1	3.51061e-07	0.347166	0.688	0.499	0.0105009
sox11a	1.08359e-11	0.34681	0.674	0.365	3.24124e-07
sumo3a	9.24792e-13	0.346789	0.972	0.951	2.76624e-08
taf15	1.80062e-09	0.346172	1	0.923	5.386e-05
her9	1.25364e-08	0.345638	0.479	0.242	0.000374989
rb1	1.62654e-06	0.345583	0.424	0.24	0.048653
zgc:113984	1.55801e-08	0.345431	0.438	0.208	0.000466033
cbx1a	1.94514e-07	0.345164	0.667	0.487	0.00581831
nucks1b	3.42358e-07	0.342541	0.639	0.43	0.0102406
e2f7	1.08109e-08	0.342336	0.285	0.1	0.000323376
msh2	7.44181e-09	0.341816	0.472	0.246	0.000222599
epb41l5	1.2142e-07	0.341066	0.444	0.251	0.0036319
hmgb2a	5.86037e-15	0.336663	1	0.992	1.75295e-10
esco2	6.66194e-09	0.336204	0.472	0.234	0.000199272
wnt4a	6.31706e-07	0.332458	0.306	0.13	0.0188956
bida	4.75031e-07	0.331846	0.611	0.434	0.0142091
ctnnd2b	2.36705e-14	0.331247	0.403	0.128	7.08031e-10
cldn12	5.05517e-07	0.330408	0.493	0.289	0.015121
ackr3b	9.93792e-15	0.330109	0.403	0.118	2.97263e-10
asf1ba	2.20022e-10	0.328278	0.465	0.208	6.58131e-06
cirbpa	2.7847e-13	0.323215	1	1	8.32959e-09
khsrp	6.79773e-07	0.322267	0.951	0.898	0.0203334
epha2a	6.70142e-10	0.322253	0.507	0.255	2.00453e-05
srsf7a	3.16924e-08	0.322091	0.944	0.886	0.000947983
smc2	1.71711e-07	0.321401	0.66	0.428	0.00513623
ybx1	5.87353e-18	0.318429	1	1	1.75689e-13
zgc:110337	3.36465e-10	0.318122	0.486	0.232	1.00643e-05
rgs4	2.20791e-14	0.316935	0.278	0.057	6.60429e-10
LOC103910167	1.70394e-10	0.316714	1	1	5.09682e-06
ccne2	2.88194e-09	0.316472	0.299	0.104	8.62045e-05
dnajc9	7.88526e-10	0.315637	0.493	0.234	2.35864e-05
srsf3a	1.66092e-06	0.315163	0.785	0.627	0.0496814
tle2	3.37321e-07	0.31336	0.722	0.511	0.0100899
zeb2a	8.02283e-08	0.312927	0.667	0.442	0.00239979
pold1	3.63638e-09	0.312659	0.444	0.208	0.000108771
cldn5a	7.66148e-10	0.311382	0.604	0.301	2.2917e-05
ppp2r2ca	8.95528e-07	0.310552	0.868	0.723	0.026787
nxn	4.42373e-08	0.309531	0.361	0.161	0.00132322
lig1	1.02172e-07	0.304678	0.604	0.391	0.00305616
eif4h	1.19158e-08	0.304505	0.91	0.735	0.000356424
arhgap29a	1.10632e-14	0.303909	0.326	0.077	3.30922e-10
tfap2b	6.19605e-10	0.3036	0.201	0.045	1.85336e-05
efhd2	7.55924e-07	0.303361	0.34	0.159	0.0226112
ywhabl	1.94263e-08	0.300432	0.938	0.827	0.000581079
ak2	2.10209e-07	0.298969	0.91	0.829	0.00628776
si:ch211-288g17.3	6.47339e-09	0.298605	1	0.955	0.000193632
angptl2b	5.01426e-09	0.298349	0.535	0.273	0.000149987
sumo3b	3.26758e-08	0.298292	0.951	0.807	0.000977399
hoxa2b	1.13432e-06	0.295314	0.403	0.216	0.0339298
zgc:101819	9.80849e-09	0.294175	0.507	0.259	0.000293391
hnrnpabb	2.31339e-12	0.293242	1	0.998	6.91983e-08
map7d1	6.41637e-09	0.29303	0.417	0.187	0.000191926
cspg5a	8.87242e-12	0.290317	0.465	0.181	2.65392e-07
pfn2	8.62709e-08	0.289727	0.91	0.794	0.00258054
ran	3.15571e-13	0.28574	1	1	9.43937e-09
rpa2	1.43164e-09	0.285647	0.757	0.489	4.28232e-05
zgc:158689	4.02125e-11	0.284664	0.368	0.132	1.20284e-06
chek1	1.47053e-07	0.283322	0.368	0.163	0.00439865
eif4a1a	1.3563e-08	0.280424	1	0.994	0.000405697
tmem108	6.71488e-08	0.280035	0.333	0.136	0.00200855
txnrd1	7.93631e-07	0.276072	0.611	0.395	0.0237391
sdprb	2.31253e-08	0.275442	0.243	0.075	0.000691723
pou3f2b	5.50219e-08	0.274622	0.451	0.222	0.00164582
si:ch211-137i24.10	2.31464e-12	0.272328	0.139	0.01	6.92356e-08
serbp1a	2.48473e-11	0.271759	1	1	7.43234e-07
anp32b	5.03405e-07	0.270386	0.972	0.914	0.0150578
calm2b	1.1896e-06	0.269079	0.979	0.919	0.0355834
ddah1	2.59123e-08	0.26757	0.403	0.183	0.000775088
prdm8	8.34624e-13	0.26696	0.236	0.045	2.49653e-08
2012-09-01	1.22076e-06	0.265594	0.361	0.177	0.0365155
eed	3.87114e-07	0.265104	0.479	0.273	0.0115794
eif3ba	2.36155e-07	0.265025	0.993	0.992	0.00706388
h3f3a	3.60499e-09	0.261232	1	0.98	0.000107832
uba2	6.79215e-07	0.25723	0.771	0.589	0.0203167
hsbp1a	9.28214e-08	0.25723	0.299	0.116	0.00277647
rfc5	9.24088e-08	0.25477	0.542	0.301	0.00276413
sfrp2	4.5523e-07	0.25477	0.229	0.079	0.0136168
gins4	1.56771e-08	0.254651	0.375	0.161	0.000468933

## Sheet: Posterior NT
gene	p_val	avg_logFC	pct.1	pct.2	p_val_adj
prtga	1.04583e-46	1.81737	0.989	0.492	3.1283e-42
gfap	5.08589e-60	1.72847	0.924	0.184	1.52129e-55
gadd45gb.1	1.077e-48	1.69194	0.685	0.087	3.22151e-44
LOC797032	3.87014e-52	1.61319	0.685	0.072	1.15764e-47
mdka	1.31435e-42	1.56934	0.967	0.786	3.93149e-38
slc1a3a	3.46585e-28	1.39056	0.75	0.249	1.03671e-23
her4.3	6.26391e-30	1.3519	0.63	0.147	1.87366e-25
si:ch73-21g5.7	1.81256e-25	1.35014	0.37	0.042	5.42171e-21
nova2	1.36149e-44	1.30079	1	0.337	4.07249e-40
sox3	6.30646e-44	1.27555	0.957	0.293	1.88639e-39
her4.2	2.22106e-38	1.26349	0.641	0.109	6.64364e-34
crestin	3.02742e-25	1.19078	0.87	0.517	9.05562e-21
dnmt3ab	1.19597e-42	1.17514	0.783	0.175	3.57739e-38
fabp3	4.17968e-28	1.13681	0.935	0.532	1.25023e-23
wu:fb25b09	7.2683e-31	1.12194	0.935	0.418	2.17409e-26
pax6b	9.29498e-33	1.10058	0.815	0.263	2.78031e-28
LOC100149066	5.68787e-34	1.09475	0.598	0.109	1.70136e-29
col4a5	5.36573e-38	1.07661	0.859	0.243	1.605e-33
LOC100534909	8.84381e-19	1.04922	0.761	0.354	2.64536e-14
hapln1a	5.50859e-23	0.993543	0.707	0.265	1.64773e-18
foxp4	3.64546e-32	0.988	0.848	0.285	1.09043e-27
marcksl1b	2.20503e-30	0.953748	1	0.556	6.59568e-26
msi1	5.06358e-33	0.944588	0.88	0.306	1.51462e-28
fgfr3	5.24425e-36	0.927535	0.696	0.144	1.56866e-31
dla	5.88396e-18	0.920425	0.793	0.392	1.76001e-13
mex3b	2.62053e-32	0.906177	0.761	0.215	7.83852e-28
cldn5a	2.05555e-26	0.903436	0.804	0.297	6.14855e-22
fosab	4.52816e-15	0.898311	0.913	0.742	1.35446e-10
elavl3	1.22658e-18	0.874787	0.62	0.219	3.66895e-14
nr2f6b	6.39318e-35	0.870692	0.717	0.173	1.91233e-30
LOC103908616	5.75844e-33	0.853332	0.576	0.099	1.72246e-28
her8a	1.89835e-32	0.819323	0.837	0.263	5.67835e-28
tmsb4x	1.4737e-29	0.816516	1	0.961	4.40814e-25
her15.1	8.45448e-16	0.814499	0.707	0.317	2.5289e-11
col2a1a	3.84846e-29	0.81322	0.62	0.129	1.15115e-24
sp8a	3.12782e-30	0.803239	0.598	0.116	9.35595e-26
neurog1	1.75773e-28	0.795556	0.467	0.064	5.25773e-24
tmem47	2.29956e-28	0.787414	0.696	0.19	6.87846e-24
nbas	1.52672e-24	0.781347	0.87	0.374	4.56671e-20
LOC100148329	2.35958e-28	0.7641	0.565	0.114	7.05796e-24
junbb	4.78376e-12	0.761774	0.793	0.584	1.43092e-07
id1	4.85091e-16	0.749867	0.957	0.759	1.451e-11
tshz1	7.1438e-32	0.748994	0.663	0.142	2.13685e-27
tuba1c	1.31085e-26	0.744302	0.989	0.453	3.921e-22
lrrn1	3.28445e-26	0.741887	0.609	0.142	9.82443e-22
pkd1b	3.67244e-32	0.736696	0.652	0.134	1.0985e-27
pcna	9.05676e-18	0.735164	0.989	0.808	2.70906e-13
sparc	2.22859e-21	0.734096	0.62	0.18	6.66614e-17
cspg5a	1.38674e-21	0.721222	0.609	0.184	4.148e-17
pou3f3b	3.17945e-29	0.710447	0.533	0.09	9.51036e-25
ntn1a	1.33035e-17	0.704272	0.674	0.265	3.97935e-13
hoxa4a	3.03879e-26	0.702797	0.641	0.164	9.08963e-22
nrarpb	1.69135e-18	0.690131	0.761	0.352	5.05916e-14
LOC568650	1.40929e-20	0.670644	0.717	0.256	4.21545e-16
si:ch211-137a8.4	3.31501e-19	0.669393	0.859	0.374	9.91587e-15
wnt11r	2.66988e-19	0.668896	0.707	0.25	7.98616e-15
her2	2.55305e-09	0.668394	0.674	0.389	7.63668e-05
greb1l	8.47047e-16	0.665244	0.739	0.374	2.53369e-11
meis2b	2.36033e-27	0.662915	0.63	0.138	7.06021e-23
ptmaa	8.57414e-15	0.657086	0.967	0.748	2.5647e-10
oc90	1.20132e-32	0.655386	0.696	0.134	3.59339e-28
meis1b	1.05279e-13	0.651474	0.728	0.401	3.14909e-09
vim	5.55633e-10	0.650129	0.261	0.064	1.66201e-05
sox2	8.27855e-14	0.646697	0.728	0.319	2.47628e-09
meis2a	6.53453e-18	0.644353	0.533	0.16	1.95461e-13
nkx6.2	6.87252e-16	0.64295	0.435	0.11	2.05571e-11
sp8b	1.41713e-19	0.632481	0.674	0.232	4.23893e-15
sox19a	1.19595e-23	0.628977	0.837	0.267	3.57734e-19
meis4.1a	3.99634e-16	0.621522	0.554	0.184	1.19539e-11
wnt4a	2.17769e-30	0.61841	0.587	0.099	6.51391e-26
pcdh19	5.10937e-16	0.613665	0.598	0.201	1.52831e-11
fzd3a	4.82182e-16	0.612591	0.815	0.464	1.4423e-11
tet3	1.58073e-15	0.610148	0.609	0.245	4.72829e-11
stm	2.54815e-14	0.607248	0.337	0.074	7.62204e-10
zeb2a	7.45171e-16	0.604388	0.804	0.44	2.22896e-11
meis1a	9.01234e-16	0.596327	0.543	0.177	2.69577e-11
bicc2	2.84714e-17	0.589941	0.565	0.177	8.51635e-13
cdh7	2.58987e-16	0.587608	0.391	0.09	7.74683e-12
hoxb8a	1.15764e-15	0.58301	0.533	0.177	3.46274e-11
plp1a	2.77373e-15	0.582277	0.772	0.438	8.29678e-11
tuba1a	2.28525e-18	0.578681	0.957	0.53	6.83563e-14
rrm2	2.16356e-12	0.574926	0.957	0.657	6.47163e-08
hspg2	2.03241e-13	0.573583	0.543	0.214	6.07936e-09
pou3f2b	6.79047e-17	0.566771	0.609	0.217	2.03117e-12
fhdc1	2.32453e-19	0.562298	0.478	0.116	6.95314e-15
appb	9.71233e-15	0.556192	0.543	0.203	2.90515e-10
wu:fb18c02	1.14526e-22	0.555796	1	0.994	3.42569e-18
si:dkey-276j7.1	1.25799e-13	0.55102	0.587	0.232	3.7629e-09
dpysl5a	8.13737e-28	0.546516	0.478	0.07	2.43405e-23
prdm12b	9.912e-09	0.542921	0.152	0.024	0.000296488
clstn1	1.92586e-16	0.535281	0.663	0.262	5.76062e-12
LOC103910062	5.60093e-16	0.529148	0.293	0.046	1.67535e-11
tox	1.41441e-12	0.5274	0.522	0.203	4.23078e-08
zgc:92107	4.52978e-09	0.523093	0.62	0.366	0.000135495
LOC100334443	3.70865e-12	0.512554	0.924	0.665	1.10933e-07
tpm4a	8.60992e-08	0.510684	0.674	0.457	0.0025754
marcksb	2.2443e-17	0.502209	1	0.98	6.71315e-13
mllt10	2.34003e-07	0.50145	0.522	0.306	0.0069995
zgc:77816	2.1687e-07	0.498909	0.457	0.234	0.00648701
lfng	4.92402e-14	0.496195	0.652	0.265	1.47287e-09
ctbp1	6.81703e-11	0.495096	0.924	0.807	2.03911e-06
slc30a10	2.4077e-09	0.494945	0.511	0.269	7.20191e-05
robo4	1.32898e-10	0.492462	0.359	0.116	3.97525e-06
rassf8b	1.56774e-14	0.49071	0.446	0.131	4.68941e-10
col14a1a	7.6598e-11	0.487282	0.424	0.151	2.2912e-06
ldlrad2	7.29281e-15	0.483615	0.707	0.262	2.18142e-10
scube2	4.1765e-08	0.478532	0.511	0.258	0.00124927
irx1b	1.12483e-08	0.472892	0.391	0.149	0.00033646
si:ch73-386h18.1	6.25326e-11	0.472114	0.457	0.18	1.87047e-06
nrxn1b	7.26743e-08	0.469565	0.793	0.713	0.00217383
chl1b	1.40286e-12	0.469396	0.5	0.188	4.19622e-08
seta	2.05442e-12	0.467865	1	0.943	6.14517e-08
mcm7	5.61039e-10	0.462762	0.924	0.807	1.67818e-05
rasgef1ba	3.42007e-08	0.459978	0.772	0.523	0.00102301
tmem108	9.90128e-15	0.459231	0.457	0.134	2.96167e-10
nr2f5	6.94208e-14	0.458019	0.707	0.304	2.07651e-09
nat8l	7.84908e-07	0.457936	0.478	0.256	0.0234782
nr2f2	5.55304e-07	0.454212	0.489	0.269	0.0166103
zgc:153409	7.65813e-07	0.439221	0.793	0.567	0.022907
zgc:154093	4.20403e-10	0.435103	0.337	0.109	1.25751e-05
ssbp4	5.60432e-09	0.432693	0.946	0.742	0.000167637
polr2gl	5.00974e-08	0.431586	0.717	0.484	0.00149851
zbtb16a	2.32835e-08	0.430398	0.902	0.713	0.000696457
trim71	2.05371e-08	0.429467	0.804	0.589	0.000614306
hmgn3	1.5431e-10	0.428934	0.804	0.512	4.61573e-06
mapk12b	6.16258e-19	0.428247	0.413	0.085	1.84335e-14
si:ch211-288g17.3	3.32632e-11	0.426274	1	0.959	9.94969e-07
zfp36l1a	1.69572e-08	0.419782	0.772	0.49	0.000507223
pfn2l	2.93386e-09	0.418188	0.924	0.847	8.77577e-05
akap12b	1.32417e-09	0.41761	0.793	0.503	3.96084e-05
LOC101884921	2.63796e-14	0.417012	0.359	0.085	7.89065e-10
nasp	1.54532e-07	0.41669	0.761	0.538	0.00462236
myef2	5.62646e-08	0.415921	0.87	0.729	0.00168299
ncalda	1.12143e-09	0.411238	0.707	0.425	3.35442e-05
pax6a	6.0914e-08	0.408751	0.38	0.151	0.00182206
mdkb	2.03957e-08	0.408034	0.511	0.227	0.000610077
mbd3b	1.08785e-06	0.407292	0.587	0.376	0.0325397
rrm1	3.79691e-10	0.406392	0.815	0.525	1.13573e-05
LOC103911878	6.69153e-11	0.401676	0.402	0.129	2.00157e-06
zgc:123194	2.60194e-09	0.401131	1	0.941	7.78294e-05
LOC100149863	1.03943e-08	0.399253	0.337	0.114	0.000310916
sfrs3a	7.52861e-08	0.398619	0.826	0.654	0.00225196
srsf3a	1.82039e-07	0.398237	0.815	0.637	0.00544516
irx3a	7.56878e-11	0.397786	0.413	0.136	2.26397e-06
smarcd1	1.69833e-07	0.39371	0.848	0.722	0.00508004
cldn12	4.78565e-08	0.392621	0.565	0.297	0.00143149
fat4	1.03781e-12	0.392365	0.326	0.079	3.10429e-08
pfn2	1.43593e-07	0.389026	0.902	0.807	0.00429515
dag1	4.29656e-08	0.38423	0.783	0.552	0.00128519
hmgb2a	4.82884e-12	0.378715	1	0.993	1.4444e-07
zgc:100920	2.30343e-11	0.374975	0.402	0.129	6.89002e-07
fam181b	1.65545e-15	0.371814	0.326	0.061	4.95177e-11
zfhx4	2.39935e-08	0.370933	0.489	0.232	0.000717694
tubb5	1.17422e-08	0.368554	0.783	0.503	0.000351233
seph	3.47302e-07	0.367541	0.891	0.788	0.0103885
LOC101885450	6.36856e-08	0.365431	0.489	0.234	0.00190496
cenpa	4.98641e-07	0.362878	0.891	0.796	0.0149154
s1pr1	6.77854e-13	0.361438	0.283	0.055	2.0276e-08
chaf1a	1.62607e-06	0.360093	0.652	0.442	0.048639
fbxo5	4.24646e-07	0.359898	0.478	0.238	0.012702
cbx5	4.0267e-08	0.357828	0.935	0.764	0.00120447
rfx2	8.53688e-07	0.35458	0.554	0.311	0.0255355
lig1	1.43518e-10	0.350429	0.761	0.385	4.29291e-06
wu:fc13c02	9.44962e-08	0.34886	0.511	0.256	0.00282657
meis3	3.98774e-10	0.348731	0.391	0.134	1.19281e-05
yap1	5.06021e-07	0.348587	0.902	0.709	0.0151361
rhbdl3	2.29246e-11	0.347549	0.543	0.21	6.85719e-07
angptl2b	3.24895e-07	0.346903	0.565	0.293	0.00971826
idh1	8.74959e-11	0.345351	0.261	0.059	2.61718e-06
rbbp4	4.42109e-08	0.342477	0.891	0.657	0.00132244
sox21a	1.85775e-10	0.342265	0.239	0.05	5.55689e-06
h3f3b.1	3.11605e-07	0.338534	0.967	0.934	0.00932074
sumo3a	3.40475e-09	0.332102	1	0.948	0.000101843
LOC103909601	1.47063e-14	0.331868	0.239	0.031	4.39896e-10
ppm1la	3.24323e-08	0.331503	0.337	0.116	0.000970115
creb1b	3.78226e-08	0.329078	0.543	0.278	0.00113135
pdgfaa	4.01146e-13	0.326673	0.239	0.037	1.19991e-08
snrpa	8.46358e-08	0.324872	0.891	0.707	0.00253163
taf15	1.28326e-08	0.323258	0.989	0.932	0.000383848
arvcfb	2.55068e-09	0.31852	0.391	0.144	7.62959e-05
plekhh1	1.24089e-07	0.317508	0.315	0.116	0.00371175
dacha	6.50735e-07	0.315283	0.304	0.114	0.0194648
ccdc85ca	9.21787e-09	0.314796	0.359	0.127	0.000275725
fabp7a	3.89641e-11	0.314533	0.272	0.061	1.16549e-06
top1l	7.41296e-07	0.314513	0.946	0.799	0.0221737
her9	2.16968e-08	0.312107	0.543	0.254	0.000648995
cirbpa	1.23805e-10	0.310275	1	1	3.70327e-06
nap1l1	1.50026e-06	0.306907	0.957	0.893	0.0448759
hmgb1b	8.07607e-07	0.30675	0.946	0.823	0.0241571
fam168b	6.81614e-08	0.304623	0.554	0.284	0.00203884
LOC101883930	1.3258e-12	0.297219	0.402	0.114	3.96574e-08
ptmab	5.6566e-08	0.292811	1	0.991	0.001692
auts2	9.00725e-09	0.287244	0.348	0.12	0.000269425
pou3f3a	1.34536e-07	0.284401	0.25	0.076	0.00402425
nkain1	7.2917e-07	0.27765	0.576	0.317	0.0218109
hnrnpaba	2.30186e-07	0.276912	1	1	0.00688532
foxb1b	1.57229e-10	0.272669	0.424	0.142	4.70302e-06
hmga1a	4.32331e-11	0.270041	1	1	1.29319e-06
cyfip2	1.63872e-08	0.261897	0.37	0.134	0.000490173
pou3f1	3.71978e-08	0.261193	0.25	0.07	0.00111266
crip2	1.23925e-06	0.260499	0.348	0.144	0.0370685
hnrnpabb	5.3155e-08	0.257077	1	0.998	0.00158997
lrrc4.1	1.3132e-07	0.256003	0.163	0.033	0.00392803

## Sheet: Nascent Somites
gene	p_val	avg_logFC	pct.1	pct.2	p_val_adj
ripply2	9.54991e-58	1.89365	0.781	0.085	2.85657e-53
tbx24	1.70378e-48	1.74208	1	0.285	5.09635e-44
mespab	3.36732e-60	1.61052	0.644	0.036	1.00723e-55
apoc1l	1.39509e-35	1.51169	1	0.577	4.17299e-31
her1	5.95486e-28	1.26625	0.89	0.322	1.78122e-23
wif1	2.44233e-48	1.2644	0.89	0.167	7.30551e-44
meox1	1.02434e-34	1.21819	1	0.479	3.06401e-30
her7	2.00444e-21	1.21104	0.726	0.249	5.99569e-17
net1	7.82765e-30	1.06845	0.986	0.552	2.34141e-25
dlc	4.66225e-22	1.00108	0.74	0.224	1.39457e-17
dld	4.93768e-22	0.910486	0.945	0.56	1.47696e-17
apoeb	8.12513e-23	0.902481	1	0.74	2.43039e-18
her11	8.51583e-35	0.850315	0.575	0.073	2.54726e-30
tcf15	5.92458e-27	0.842238	0.863	0.285	1.77216e-22
ripply1	3.76248e-23	0.82054	0.685	0.173	1.12543e-18
hspb6	8.75759e-15	0.81805	0.973	0.813	2.61957e-10
hsp90aa1.1	4.98809e-28	0.813196	0.959	0.281	1.49204e-23
sbno2a	5.57119e-15	0.794214	0.781	0.393	1.66645e-10
tuba8l2	3.18598e-21	0.791401	1	0.523	9.52991e-17
zgc:56585	9.99905e-23	0.785716	0.904	0.416	2.99091e-18
LOC557301	5.46178e-12	0.779147	0.493	0.174	1.63373e-07
efemp2b	5.60393e-26	0.746587	0.986	0.384	1.67625e-21
myf5	6.55924e-19	0.745035	0.904	0.365	1.962e-14
fkbp7	1.47596e-20	0.739186	0.822	0.333	4.41488e-16
fn1b	5.22064e-16	0.734448	1	0.585	1.5616e-11
ncam1a	7.02288e-16	0.700733	0.685	0.244	2.10068e-11
bmp10	2.28587e-13	0.680649	0.644	0.249	6.83749e-09
fstl1b	7.42299e-18	0.672978	0.973	0.603	2.22036e-13
mespaa	4.76074e-26	0.658109	0.397	0.041	1.42403e-21
mgst1.2	8.83019e-15	0.64972	0.767	0.363	2.64129e-10
ttnb	7.00969e-14	0.610296	0.877	0.427	2.09674e-09
ntd5	1.48927e-19	0.604138	0.767	0.265	4.45471e-15
arl4aa	4.65404e-24	0.572211	0.575	0.116	1.39212e-19
mespbb	1.76243e-24	0.555218	0.274	0.014	5.27177e-20
uvrag	6.56154e-09	0.550951	0.699	0.388	0.000196269
rpl24	1.01709e-16	0.550567	1	0.996	3.04232e-12
reck	2.79294e-16	0.541808	0.726	0.281	8.35425e-12
si:dkey-103d23.5	4.49166e-11	0.539656	0.973	0.705	1.34355e-06
mespba	1.17435e-19	0.528997	0.205	0.009	3.51271e-15
ebna1bp2	4.19107e-12	0.528199	0.877	0.598	1.25363e-07
asph	5.55989e-12	0.51742	0.918	0.61	1.66307e-07
rpl30	4.26631e-15	0.513173	1	0.996	1.27614e-10
LOC556054	9.53753e-12	0.50796	0.63	0.265	2.85287e-07
socs3b	7.01311e-12	0.50245	0.74	0.356	2.09776e-07
notch2	2.22549e-15	0.49629	0.726	0.288	6.65688e-11
si:dkey-52l18.4	8.20134e-14	0.492746	0.479	0.137	2.45319e-09
unc45b	3.42462e-18	0.479523	0.795	0.267	1.02437e-13
LOC100334999	2.84875e-13	0.479437	0.63	0.24	8.52117e-09
LOC103908796	6.93297e-12	0.478751	0.507	0.18	2.07379e-07
zic3	8.90258e-14	0.469606	0.712	0.299	2.66294e-09
rps2	2.14937e-20	0.468874	1	1	6.42921e-16
LOC100535026	6.05787e-12	0.467537	0.699	0.29	1.81203e-07
LOC101885103	1.64784e-10	0.467051	0.671	0.319	4.92903e-06
slc25a25b	9.35593e-09	0.462342	0.589	0.283	0.000279855
hey1	1.26636e-09	0.461049	0.63	0.281	3.78793e-05
LOC103909421	8.39264e-14	0.458925	0.466	0.126	2.51041e-09
ntmt1	7.19959e-11	0.453008	0.63	0.281	2.15354e-06
LOC103911698	5.13715e-14	0.451277	0.562	0.173	1.53663e-09
bxdc2	8.05165e-11	0.450836	0.849	0.537	2.40841e-06
gadd45ba	2.95611e-08	0.450625	0.356	0.119	0.000884232
nop58	1.66568e-12	0.436286	0.986	0.858	4.98239e-08
sec61g	1.27287e-08	0.435267	0.89	0.799	0.000380741
bysl	4.83105e-11	0.434348	0.836	0.523	1.44506e-06
rps28	2.08688e-18	0.431306	1	1	6.24229e-14
fxyd6	1.67652e-14	0.428532	0.466	0.123	5.01482e-10
LOC100537903	1.24534e-07	0.426437	0.726	0.441	0.00372508
LOC561719	1.3323e-18	0.419097	1	1	3.98519e-14
LOC100536676	8.10565e-13	0.416567	0.479	0.149	2.42456e-08
stk40	3.387e-07	0.413064	0.603	0.322	0.0101312
zfand5a	2.69097e-08	0.409834	0.699	0.384	0.000804921
tmem74	3.61956e-12	0.405093	0.425	0.116	1.08268e-07
zgc:92429	8.05749e-15	0.404017	0.521	0.139	2.41016e-10
rpl34	4.10659e-13	0.403731	1	0.998	1.22836e-08
lsm6	7.54348e-08	0.402277	0.644	0.352	0.0022564
hm:zewp0073	1.0269e-23	0.401564	0.986	0.482	3.07166e-19
cpn1	6.71914e-14	0.398993	0.658	0.217	2.00983e-09
actc1a	9.847e-24	0.396106	0.986	0.482	2.94544e-19
LOC101884241	7.25142e-07	0.395528	0.466	0.228	0.0216904
rpsa	1.21476e-12	0.390639	1	1	3.6336e-08
gadd45bb	8.37722e-14	0.389404	0.329	0.064	2.50579e-09
dgkaa	1.19208e-15	0.388455	0.452	0.103	3.56574e-11
rpl37	1.5065e-13	0.388064	1	1	4.50623e-09
sox5	3.80754e-09	0.384064	0.918	0.601	0.000113891
ddx21	4.98458e-07	0.38365	0.904	0.722	0.0149099
kazald2	6.8343e-11	0.378998	0.466	0.151	2.04427e-06
ddx49	2.58234e-10	0.378621	0.534	0.21	7.7243e-06
draxin	5.40431e-09	0.378239	0.452	0.173	0.000161654
nop56	4.42207e-11	0.374342	1	0.963	1.32273e-06
crhr1	6.73425e-10	0.371885	0.685	0.333	2.01435e-05
dmrt2a	4.16795e-11	0.3706	0.342	0.084	1.24672e-06
si:ch211-246m6.5	1.18903e-08	0.368828	0.493	0.198	0.000355661
eef1g	1.52142e-12	0.365205	1	1	4.55086e-08
rpl26	3.03732e-14	0.362582	1	1	9.08524e-10
rps21	6.92797e-13	0.359723	1	1	2.07229e-08
srprb	1.36308e-08	0.359284	0.685	0.361	0.000407725
scara3	1.2522e-12	0.359098	0.479	0.144	3.74558e-08
eif3d	3.72537e-08	0.358778	0.918	0.842	0.00111433
slc27a6	2.85894e-07	0.358273	0.699	0.452	0.00855166
tspan7	3.96492e-08	0.357775	0.959	0.891	0.00118599
sgsm3	4.21455e-09	0.356777	0.521	0.228	0.000126066
rpl7l1	3.43562e-07	0.355505	0.89	0.648	0.0102766
LOC100150619	7.98796e-08	0.354922	0.479	0.212	0.00238936
vash2	2.24902e-07	0.354826	0.767	0.464	0.00672727
cxcl12b	3.6389e-09	0.351834	0.986	0.568	0.000108847
c1qbp	1.9402e-07	0.350164	0.89	0.568	0.00580354
trak2	1.58208e-10	0.349366	0.479	0.158	4.73231e-06
igf1rb	8.91578e-09	0.348655	0.74	0.4	0.000266689
utp15	1.42073e-06	0.347081	0.616	0.372	0.0424969
exosc3	3.41987e-08	0.345838	0.493	0.217	0.00102295
LOC101883520	9.4291e-19	0.345511	0.329	0.041	2.82043e-14
LOC101883510	3.42854e-09	0.344231	0.493	0.185	0.000102554
dkc1	1.80112e-07	0.34401	0.945	0.785	0.00538752
LOC100537766	2.03841e-07	0.343108	0.932	0.598	0.0060973
eef1b2	3.53808e-10	0.342114	1	0.979	1.05831e-05
smc3	1.25856e-07	0.341429	0.534	0.265	0.00376461
krr1	3.23361e-08	0.340037	0.616	0.315	0.000967237
LOC103909500	1.2715e-09	0.339546	0.534	0.205	3.80332e-05
rps8a	1.67819e-11	0.33863	1	1	5.0198e-07
lhfp	1.18548e-07	0.337491	0.589	0.294	0.00354601
grin2da	2.56436e-10	0.337099	0.315	0.077	7.67051e-06
lmbr1l	6.6658e-08	0.336294	0.384	0.142	0.00199388
clic4	7.9688e-07	0.336294	0.945	0.737	0.0238363
bmpr1ba	2.72633e-10	0.334362	0.548	0.205	8.155e-06
brk1	8.03676e-07	0.333995	0.63	0.384	0.0240396
ppan	1.1639e-07	0.333403	0.658	0.358	0.00348146
rplp2l	1.0763e-13	0.332062	1	1	3.21943e-09
sb:cb827	5.64642e-08	0.331134	0.397	0.149	0.00168896
gnl3	5.46627e-08	0.330668	0.589	0.294	0.00163507
zcchc24	6.20109e-08	0.3264	0.466	0.19	0.00185487
zgc:92868	2.08083e-10	0.326306	1	0.993	6.22417e-06
LOC100534731	4.86995e-07	0.325168	0.466	0.208	0.014567
rps13	1.30532e-11	0.324802	1	1	3.90446e-07
LOC100334652	2.03746e-07	0.324053	0.589	0.288	0.00609445
rpl5a	1.12662e-09	0.319227	1	0.988	3.36994e-05
serpinf2b	8.70553e-10	0.318581	0.384	0.117	2.604e-05
npm1a	3.73043e-08	0.314498	1	0.98	0.00111585
crabp2b	1.36949e-07	0.310319	0.822	0.482	0.00409642
rrp15	1.05847e-07	0.310102	0.712	0.406	0.00316611
prob1	3.55944e-12	0.305916	0.384	0.094	1.0647e-07
LOC100330321	2.67077e-07	0.302346	0.493	0.228	0.00798882
rpl17	1.15846e-11	0.298236	1	1	3.46519e-07
trpc6a	7.75669e-10	0.29677	0.37	0.105	2.32018e-05
arap3	3.41548e-07	0.289717	0.589	0.299	0.0102164
mrps15	1.71281e-08	0.289449	0.534	0.237	0.000512335
nop10	8.91918e-07	0.288244	0.822	0.619	0.026679
rps29	6.20577e-13	0.285863	1	1	1.85627e-08
smfn	7.07993e-07	0.282948	0.616	0.317	0.0211775
emp2	6.81811e-14	0.282253	0.671	0.231	2.03943e-09
si:ch211-195m9.3	9.05505e-09	0.280633	0.342	0.107	0.000270855
faua	4.01705e-11	0.278921	1	1	1.20158e-06
ism1	2.52767e-08	0.27844	0.658	0.302	0.000756075
apip	4.03979e-08	0.277192	0.342	0.114	0.00120838
LOC100333040	1.33046e-07	0.276961	0.411	0.164	0.00397967
il34	1.81597e-08	0.275258	0.37	0.119	0.000543193
LOC101886678	5.45587e-10	0.27514	0.397	0.121	1.63196e-05
mphosph10	2.76545e-07	0.274098	0.616	0.319	0.00827201
LOC100007341	1.00241e-09	0.272925	0.329	0.089	2.99842e-05
rpl27a	4.19036e-09	0.272295	1	1	0.000125342
bhlha9	1.63665e-08	0.271655	0.397	0.141	0.000489553
selm	1.68127e-08	0.271655	0.397	0.137	0.000502902
LOC100329707	2.78738e-07	0.270723	0.315	0.105	0.0083376
rps15a	1.18637e-12	0.27039	1	1	3.54867e-08
LOC101884313	3.42509e-08	0.270134	0.288	0.082	0.00102451
rpl22	7.03968e-10	0.268823	1	1	2.10571e-05
rps9	2.32251e-10	0.268657	1	1	6.9471e-06
LOC101886965	1.16389e-12	0.265488	0.658	0.233	3.48143e-08
rpl18a	1.016e-10	0.26428	1	1	3.03907e-06
lbx2	4.18136e-07	0.262087	0.479	0.21	0.0125073
tmem176l.2	7.5673e-09	0.260144	0.329	0.094	0.000226353
LOC100538140	6.04772e-08	0.258673	0.329	0.105	0.00180899
pcdh10b	4.92028e-07	0.256556	0.507	0.219	0.0147175
zgc:114188	3.00985e-09	0.256161	1	1	9.00306e-05
pdgfrb	2.79072e-08	0.255533	0.342	0.107	0.000834762
rpl15	2.55963e-09	0.252947	1	1	7.65636e-05
rpl28	2.7956e-08	0.251398	1	1	0.000836219
acsl6	2.83589e-09	0.250799	0.384	0.117	8.4827e-05

## Sheet: Maturation Zone
gene	p_val	avg_logFC	pct.1	pct.2	p_val_adj
cyp26a1	4.68916e-35	1.39177	0.902	0.221	1.40262e-30
itm2cb	5.26018e-30	1.21619	0.984	0.395	1.57342e-25
tbx6	5.08613e-29	1.21458	0.984	0.385	1.52136e-24
msgn1	9.07526e-23	1.08309	1	0.413	2.71459e-18
tbx16	3.06868e-25	0.995775	0.918	0.31	9.17904e-21
ephb3	3.06822e-17	0.960647	0.787	0.317	9.17766e-13
cacna2d4a	1.38314e-36	0.95004	0.82	0.155	4.13724e-32
snai1a	3.1012e-22	0.938769	0.902	0.352	9.2763e-18
si:dkey-261h17.1	8.21082e-21	0.932987	1	0.632	2.45602e-16
mgat4b	1.56322e-37	0.93262	0.803	0.138	4.67591e-33
phkg2	9.564e-29	0.924735	0.934	0.294	2.86078e-24
rbm38	9.51994e-27	0.903193	0.885	0.261	2.84761e-22
tob1a	8.78746e-20	0.902897	0.852	0.38	2.62851e-15
cx43.4	1.53073e-26	0.894516	1	0.956	4.57871e-22
LOC100006216	4.08655e-15	0.874117	0.787	0.354	1.22237e-10
hoxc13b	8.6081e-21	0.868156	0.656	0.162	2.57486e-16
kif26ab	1.11973e-17	0.842002	0.934	0.491	3.34935e-13
wnt8-2	2.72048e-19	0.828674	0.656	0.171	8.1375e-15
wnt8a	2.72048e-19	0.828674	0.656	0.171	8.1375e-15
hes6	9.71482e-21	0.822447	1	0.568	2.9059e-16
wu:fb77a09	2.26594e-18	0.808541	1	0.685	6.77788e-14
fzd10	1.05103e-14	0.803948	0.754	0.368	3.14385e-10
rarga	5.74453e-17	0.747494	0.721	0.261	1.7183e-12
lef1	1.12543e-18	0.744936	0.656	0.188	3.36638e-14
ved	9.08679e-18	0.74328	0.656	0.188	2.71804e-13
cdx4	1.00413e-14	0.703762	0.967	0.704	3.00355e-10
LOC101884451	1.43955e-11	0.692317	0.885	0.646	4.30597e-07
kdm6ba	8.11674e-15	0.68884	1	0.775	2.42788e-10
sept9a	2.04072e-11	0.673888	0.574	0.206	6.10422e-07
thbs2	4.54076e-20	0.67314	0.689	0.195	1.35823e-15
hoxd12a	9.0647e-12	0.662596	0.951	0.559	2.71143e-07
palld	3.69127e-12	0.65479	0.82	0.406	1.10413e-07
zgc:162707	6.45909e-18	0.649125	0.443	0.085	1.93204e-13
fn1a	8.74808e-13	0.641218	0.902	0.477	2.61673e-08
hoxc13a	5.24816e-13	0.637459	0.672	0.244	1.56983e-08
aplnrb	1.37055e-17	0.636848	0.77	0.253	4.0996e-13
ctnnb1	1.6281e-17	0.619922	1	0.988	4.86998e-13
angptl7	1.62426e-11	0.618992	0.59	0.218	4.85848e-07
hmcn2	6.51014e-11	0.569826	0.82	0.467	1.94731e-06
sulf1	1.85302e-14	0.569324	0.951	0.465	5.54274e-10
prrx1a	1.23363e-13	0.561504	0.574	0.178	3.69003e-09
arid3b	1.27674e-10	0.556904	0.967	0.864	3.81898e-06
pnrc2	1.2377e-16	0.556827	1	0.998	3.7022e-12
foxc1a	5.42716e-10	0.538277	0.738	0.357	1.62337e-05
nrarpa	5.24992e-09	0.533445	0.918	0.779	0.000157036
kdm6a	2.42487e-09	0.532427	0.754	0.456	7.25328e-05
LOC557268	1.65687e-12	0.529584	0.475	0.136	4.95603e-08
cxcl12b	2.03545e-10	0.528353	0.934	0.582	6.08843e-06
prickle1b	5.45517e-08	0.519154	0.738	0.474	0.00163175
lratb	6.25471e-09	0.513509	0.426	0.139	0.000187091
wapala	6.7335e-12	0.513366	0.82	0.385	2.01413e-07
appa	2.14107e-08	0.512006	0.869	0.632	0.000640436
LOC564072	1.63405e-09	0.510621	0.689	0.338	4.88778e-05
homeza	1.33475e-06	0.495043	0.836	0.632	0.0399251
cmtm6	1.57271e-11	0.490611	0.623	0.226	4.7043e-07
LOC100002400	5.73406e-07	0.483677	0.623	0.334	0.0171517
phactr3b	5.00996e-28	0.475234	0.541	0.07	1.49858e-23
rxraa	2.91785e-07	0.472413	0.77	0.469	0.00872787
zbtb16a	3.34658e-09	0.470104	0.951	0.718	0.000100103
atp1a3a	1.53921e-08	0.463359	0.377	0.125	0.000460408
LOC100333235	2.55391e-08	0.461253	0.59	0.277	0.000763926
shdb	7.56074e-11	0.46055	0.574	0.225	2.26157e-06
vrk1	8.09013e-07	0.456227	0.656	0.387	0.0241992
hoxc11a	8.02716e-07	0.455301	0.475	0.218	0.0240108
zgc:123035	2.91117e-08	0.454839	0.574	0.267	0.000870789
ppm1k	2.83297e-07	0.441001	0.705	0.418	0.00847399
il17rd	1.63469e-07	0.433722	0.787	0.505	0.00488967
shroom4	4.54353e-08	0.42681	0.574	0.268	0.00135906
dact2	6.64955e-09	0.425815	0.656	0.305	0.000198901
galnt1	2.85062e-09	0.420855	0.541	0.218	8.52678e-05
LOC103911268	1.60837e-08	0.416012	0.607	0.272	0.000481096
si:dkey-44g23.5	9.10165e-09	0.414629	0.574	0.26	0.000272249
fgf17	3.29753e-07	0.40666	0.59	0.291	0.00986357
whsc1l1	1.40419e-06	0.405865	0.787	0.53	0.0420022
sash1a	8.55179e-08	0.402878	0.41	0.148	0.00255801
lmo4a	2.15619e-08	0.40214	0.59	0.258	0.000644961
zgc:66433	1.07522e-08	0.401484	0.459	0.167	0.00032162
ppp2r2ca	1.09053e-06	0.401171	0.934	0.737	0.0326198
dynll1	1.46335e-08	0.399671	1	0.943	0.000437716
smad7	4.10418e-07	0.398632	0.475	0.209	0.0122764
zgc:158328	8.86582e-10	0.395138	0.557	0.206	2.65194e-05
kank1	1.37178e-10	0.395037	0.557	0.211	4.10327e-06
txnipa	4.08513e-07	0.388483	0.934	0.749	0.0122194
htr5a	2.52755e-14	0.386405	0.377	0.071	7.56042e-10
bub1	1.11397e-08	0.386246	0.541	0.225	0.00033321
plekhn1	4.6473e-16	0.386047	0.508	0.115	1.3901e-11
arl4d	2.03156e-08	0.385954	0.541	0.223	0.00060768
hsp90b1	2.99843e-07	0.384837	0.689	0.382	0.0089689
nradd	1.20028e-07	0.384038	0.59	0.31	0.00359029
acin1a	1.1127e-08	0.383211	1	0.899	0.000332832
LOC103908989	1.29173e-08	0.37473	0.475	0.178	0.000386383
yaf2	4.34854e-07	0.36721	0.475	0.206	0.0130074
ncoa3	2.14642e-07	0.365747	0.672	0.341	0.00642038
hmgb3a	1.42153e-07	0.359457	0.951	0.92	0.00425209
nono	9.76996e-07	0.356656	0.984	0.854	0.0292239
tagln3b	2.14621e-10	0.351455	0.344	0.08	6.41974e-06
fbxo18	1.21858e-06	0.346065	0.393	0.155	0.0364503
LOC101882408	5.62902e-09	0.344636	0.246	0.049	0.000168375
ptmab	1.56394e-08	0.342859	1	0.991	0.000467807
nucks1a	8.43234e-08	0.339621	1	0.981	0.00252228
LOC103909095	5.59454e-10	0.330531	0.18	0.023	1.67344e-05
si:ch211-203c7.2	7.0244e-07	0.307225	0.41	0.16	0.0210114
bmp4	4.12824e-09	0.305006	0.377	0.11	0.000123484
cav1	1.08499e-14	0.299212	0.246	0.026	3.24541e-10
dhrs3b	2.04291e-08	0.287225	0.393	0.12	0.000611074
hnrnpa0l	6.26558e-10	0.26641	1	1	1.87416e-05
zgc:113886	1.92684e-09	0.264968	0.18	0.024	5.76358e-05
h3f3d	2.68568e-10	0.263797	1	1	8.03339e-06
pabpc1a	5.19895e-07	0.262958	1	1	0.0155511
zgc:110783	8.65819e-07	0.261944	0.279	0.084	0.0258984

## Sheet: Tail Somites
gene	p_val	avg_logFC	pct.1	pct.2	p_val_adj
emp2	9.67338e-41	1.65174	0.902	0.216	2.8935e-36
efemp2b	1.61609e-38	1.61833	0.967	0.399	4.83406e-34
LOC101886965	8.50869e-40	1.60976	0.918	0.214	2.54512e-35
myod1	7.40364e-25	1.55995	0.672	0.164	2.21458e-20
ripply1	1.71436e-31	1.5363	0.787	0.172	5.12799e-27
LOC101886882	1.04639e-51	1.3964	0.836	0.11	3.12995e-47
cpn1	6.47915e-43	1.35662	0.902	0.2	1.93804e-38
LOC100535159	3.41338e-56	1.33766	0.803	0.08	1.02101e-51
rbm24a	2.74704e-22	1.28788	0.754	0.232	8.21694e-18
thbs4b	6.42278e-83	1.27205	0.82	0.031	1.92118e-78
rdh10a	1.88456e-39	1.23087	0.738	0.105	5.6371e-35
aldh1a2	7.52706e-47	1.22482	0.738	0.085	2.25149e-42
her6	6.42802e-20	1.21492	0.787	0.303	1.92275e-15
ppap2a	2.80637e-38	1.20886	0.852	0.171	8.39442e-34
hsp90aa1.1	1.57877e-29	1.2011	0.934	0.298	4.72242e-25
hey1	7.1318e-33	1.1455	0.885	0.261	2.13326e-28
tgfbi	7.04563e-18	1.13625	0.607	0.169	2.10749e-13
meox1	3.33308e-20	1.0186	1	0.49	9.9699e-16
flncb	8.61757e-34	0.957816	0.672	0.098	2.57769e-29
fgfrl1a	4.46229e-37	0.953069	0.852	0.166	1.33476e-32
rprmb	9.63134e-69	0.934742	0.787	0.044	2.88093e-64
flrt3	3.18893e-12	0.915099	0.754	0.359	9.53871e-08
LOC100536992	7.02686e-31	0.914994	0.705	0.129	2.10187e-26
mafbb	5.2554e-18	0.910049	0.328	0.042	1.572e-13
ahnak	4.16078e-23	0.901398	0.82	0.267	1.24457e-18
eya1	3.73091e-44	0.892275	0.721	0.084	1.11599e-39
uncx4.1	1.04009e-56	0.872382	0.574	0.021	3.11111e-52
bmpr1ba	8.75984e-30	0.864966	0.787	0.186	2.62024e-25
ttnb	8.04572e-18	0.856054	0.934	0.43	2.40663e-13
kazald2	4.26937e-32	0.842313	0.721	0.131	1.27705e-27
smyd1b	6.31426e-33	0.840423	0.59	0.071	1.88872e-28
tcf15	6.19865e-22	0.834429	0.869	0.296	1.85414e-17
nhsl1b	6.85172e-15	0.832681	0.721	0.328	2.04949e-10
nr2f5	3.6666e-18	0.79266	0.803	0.315	1.09675e-13
sh3tc1	6.33348e-10	0.778869	0.508	0.185	1.89447e-05
fstl1a	6.5246e-26	0.77875	0.787	0.197	1.95164e-21
alcama	4.21369e-22	0.755711	0.492	0.084	1.2604e-17
ttna	1.99056e-15	0.713159	0.738	0.286	5.95417e-11
tjp2b	5.95675e-24	0.709749	0.672	0.152	1.78178e-19
angptl7	8.38951e-22	0.704155	0.754	0.2	2.50947e-17
plk3	5.91022e-17	0.7028	0.508	0.122	1.76787e-12
egfl6	9.77457e-29	0.691832	0.541	0.073	2.92377e-24
si:ch211-201m7.3	9.35354e-15	0.691652	0.705	0.279	2.79783e-10
postnb	3.26857e-16	0.687348	0.311	0.042	9.77693e-12
vwde	1.45616e-31	0.677213	0.393	0.024	4.35567e-27
cd81a	3.84653e-11	0.676083	1	0.948	1.15058e-06
igfbp5b	6.33994e-17	0.66825	0.754	0.275	1.8964e-12
fstl1b	7.50255e-17	0.668216	0.967	0.611	2.24416e-12
rbfox1l	3.17251e-13	0.657825	0.393	0.089	9.48962e-09
meis1a	1.53112e-19	0.655761	0.689	0.181	4.5799e-15
actc1a	9.66335e-16	0.645114	0.951	0.497	2.8905e-11
meis4.1a	1.76497e-18	0.644513	0.689	0.19	5.27937e-14
hm:zewp0073	1.0602e-15	0.637841	0.951	0.497	3.17127e-11
notch2	7.18329e-18	0.635792	0.787	0.291	2.14867e-13
col5a1	3.272e-11	0.628774	0.639	0.286	9.78721e-07
fn1b	1.02973e-11	0.621194	1	0.594	3.08013e-07
enah	8.94646e-14	0.609684	0.721	0.303	2.67606e-09
myf5	5.12512e-08	0.604235	0.738	0.394	0.00153302
aktip	2.72477e-15	0.595347	0.689	0.233	8.15032e-11
dmrt2a	1.86592e-19	0.590353	0.459	0.077	5.58134e-15
ccdc120	7.22042e-15	0.575965	0.607	0.19	2.15977e-10
c1qbp	2.20521e-13	0.571243	0.918	0.571	6.59622e-09
asph	2.53895e-11	0.566614	0.885	0.62	7.59449e-07
actc1b	3.53378e-08	0.562113	0.525	0.221	0.00105702
unc45b	4.38635e-12	0.558935	0.721	0.286	1.31205e-07
myog	2.80568e-12	0.554399	0.246	0.033	8.39234e-08
cxcl12a	1.01026e-07	0.542618	0.426	0.162	0.00302189
cbfa2t3	5.80021e-12	0.539944	0.443	0.122	1.73496e-07
myca	1.66377e-11	0.539157	0.443	0.127	4.97666e-07
zgc:92429	4.62582e-18	0.536334	0.59	0.139	1.38368e-13
wu:fc55g01	2.35258e-09	0.534679	0.902	0.648	7.03703e-05
rnd3a	1.77785e-11	0.53197	0.787	0.402	5.31792e-07
col5a2a	4.59001e-09	0.530698	0.951	0.732	0.000137296
tmed9	1.23202e-09	0.525537	0.77	0.46	3.68521e-05
smyd2b	6.97488e-10	0.520747	0.426	0.143	2.08633e-05
pbxip1b	1.04329e-15	0.517616	0.607	0.176	3.12069e-11
tnni2b.1	2.60046e-11	0.490699	0.328	0.07	7.77849e-07
st6gal2a	5.46999e-10	0.471658	0.656	0.312	1.63618e-05
LOC103911611	3.78166e-23	0.469414	0.426	0.052	1.13117e-18
ston2	6.14256e-08	0.465674	0.607	0.303	0.00183736
ssb	1.32584e-06	0.446187	0.885	0.686	0.0396585
phldb1b	6.84981e-09	0.445142	0.623	0.284	0.000204891
npm1a	1.71748e-13	0.445116	1	0.981	5.13732e-09
six1b	1.43391e-20	0.429587	0.311	0.028	4.28912e-16
nop56	2.34227e-08	0.428329	1	0.963	0.00070062
znf593	1.80086e-10	0.421423	0.721	0.334	5.38674e-06
zgc:92868	1.28815e-10	0.419544	0.984	0.995	3.85312e-06
rgmd	1.25642e-06	0.418646	0.689	0.423	0.0375819
rpl24	1.3463e-07	0.416185	1	0.997	0.00402704
pdcd4a	9.13772e-08	0.411692	0.787	0.516	0.00273328
gatm	2.22167e-15	0.40957	0.41	0.078	6.64545e-11
ptk2ab	1.04332e-11	0.408786	0.393	0.096	3.12079e-07
zdhhc8b	2.64554e-13	0.403905	0.475	0.127	7.91334e-09
rreb1b	4.81623e-07	0.399315	0.393	0.15	0.0144063
si:ch211-200p22.4	3.54555e-10	0.397434	0.41	0.118	1.06055e-05
plxnb1a	7.5882e-09	0.395929	0.393	0.125	0.000226978
LOC103910026	3.44898e-17	0.395375	0.328	0.042	1.03166e-12
gyg1a	4.76138e-11	0.394285	0.279	0.052	1.42422e-06
polr3gla	2.11074e-11	0.389002	0.459	0.138	6.31365e-07
actn3b	5.19015e-14	0.387021	0.361	0.066	1.55248e-09
twist1a	5.04241e-15	0.385135	0.311	0.044	1.50828e-10
klhl41b	9.39134e-11	0.385135	0.246	0.04	2.80914e-06
atp1b3b	1.65776e-08	0.3841	0.508	0.199	0.00049587
snai2	2.85576e-08	0.382857	0.426	0.152	0.000854216
lhfp	4.55965e-09	0.382173	0.656	0.293	0.000136388
rpl34	3.66848e-09	0.380818	1	0.998	0.000109732
nrp2b	4.75483e-11	0.378252	0.623	0.232	1.42226e-06
col1a1a	4.61909e-16	0.376384	0.377	0.063	1.38166e-11
plekhg4	1.4464e-08	0.375598	0.607	0.275	0.000432647
vaspb	8.25622e-11	0.37128	0.607	0.225	2.4696e-06
pabpc4	1.77176e-12	0.368352	0.328	0.061	5.29969e-08
qkia	9.11278e-09	0.368184	1	0.972	0.000272582
sorl1	1.45177e-08	0.361295	0.541	0.22	0.000434252
wbscr22	2.97905e-07	0.358288	0.557	0.26	0.00891093
timm17a	1.64843e-08	0.356906	0.623	0.279	0.000493077
rsl24d1	2.69921e-08	0.356493	1	0.922	0.000807388
lrrc17	1.6177e-08	0.352832	0.344	0.101	0.000483887
LOC103911245	9.72819e-17	0.350698	0.311	0.038	2.9099e-12
mrpl12	3.86357e-07	0.345927	0.754	0.453	0.0115567
plod2	1.34014e-09	0.343583	0.328	0.082	4.00862e-05
mdka	1.04817e-09	0.343574	0.984	0.794	3.13529e-05
bmp3	3.3465e-09	0.343549	0.246	0.049	0.0001001
foxd1	1.38436e-10	0.34297	0.246	0.042	4.14089e-06
metap1	1.34948e-06	0.34107	0.803	0.519	0.0403656
six4a	2.06791e-08	0.338701	0.59	0.242	0.000618553
slc16a10	4.58762e-07	0.338115	0.426	0.171	0.0137225
scarb1	5.5149e-09	0.33518	0.393	0.117	0.000164962
npm3	1.324e-07	0.332682	0.836	0.463	0.00396035
rpl21	2.07372e-10	0.332611	1	1	6.2029e-06
LOC560645	9.12689e-07	0.329131	0.328	0.115	0.0273003
gstm	3.29248e-07	0.327638	0.443	0.181	0.00984847
cep83	4.91925e-14	0.320497	0.279	0.038	1.47145e-09
zgc:171772	2.66956e-10	0.319705	1	1	7.98519e-06
hint1	5.44167e-07	0.317111	0.656	0.341	0.0162771
nucb2a	1.01387e-06	0.31598	0.656	0.343	0.0303269
rpl28	4.41803e-12	0.315395	1	1	1.32152e-07
atpif1b	1.17639e-06	0.314783	0.377	0.148	0.0351883
rpl5b	2.41984e-09	0.31436	1	1	7.23823e-05
ntd5	2.73525e-10	0.313714	0.721	0.28	8.18168e-06
rps28	2.3503e-09	0.311761	1	1	7.03022e-05
mef2d	3.30946e-07	0.307391	0.443	0.169	0.00989925
rps2	2.70513e-08	0.305618	1	1	0.000809159
egfl7	3.08414e-19	0.3009	0.279	0.023	9.22529e-15
rps8a	3.23296e-08	0.300761	1	1	0.000967043
rgs3a	1.5873e-07	0.298956	0.328	0.101	0.00474792
trmt112	4.38253e-07	0.298012	0.738	0.394	0.013109
eif4ebp1	1.17383e-06	0.296667	0.885	0.561	0.0351115
rpl36a	7.71975e-13	0.296147	1	1	2.30913e-08
rpl19	7.19283e-10	0.294383	1	1	2.15152e-05
lman1	2.19511e-08	0.294242	0.279	0.068	0.000656601
gpd1a	2.71783e-10	0.292604	0.295	0.061	8.12958e-06
rpl17	7.25118e-09	0.292329	1	1	0.000216897
cxcr4a	7.11289e-08	0.291147	0.262	0.063	0.00212761
svila	2.4457e-07	0.28972	0.344	0.111	0.00731557
si:dkey-73n10.1	1.85655e-08	0.288728	0.426	0.139	0.000555331
rpl37	7.63557e-07	0.286956	1	1	0.0228395
apobec2a	3.54637e-07	0.284546	0.23	0.056	0.0106079
LOC100334442	5.56644e-07	0.284482	0.443	0.174	0.0166503
sucla2	2.09431e-07	0.282071	0.475	0.192	0.00626451
rpl26	6.00954e-08	0.280827	1	1	0.00179757
bcam	5.06235e-07	0.280406	0.426	0.159	0.0151425
wu:fb55f04	2.6765e-20	0.280288	0.246	0.014	8.00595e-16
fras1	9.74744e-07	0.279775	0.377	0.141	0.0291565
flvcr2b	3.27268e-15	0.278982	0.295	0.038	9.78925e-11
rpl18a	6.25724e-10	0.276706	1	1	1.87167e-05
rps20	6.4211e-10	0.273468	1	1	1.92068e-05
optc	5.24706e-08	0.273117	0.279	0.071	0.0015695
crls1	1.5157e-06	0.27185	0.443	0.183	0.0453376
faua	7.51354e-07	0.267998	1	1	0.0224745
shisa2	2.70293e-07	0.267344	0.213	0.047	0.00808499
rps21	1.55826e-07	0.265834	1	1	0.00466105
rpl22	2.65098e-08	0.265822	1	1	0.000792962
rpl6	1.1274e-08	0.264814	1	1	0.000337228
rplp0	2.82436e-13	0.262859	1	1	8.44822e-09
naca	1.72562e-08	0.260598	1	1	0.000516167
rps15a	2.52209e-07	0.260464	1	1	0.00754408
rps24	2.53268e-09	0.25759	1	1	7.57574e-05
heatr3	9.21394e-07	0.256266	0.377	0.141	0.0275607
LOC570454	9.11181e-08	0.25584	0.23	0.051	0.00272553
zgc:194224	3.55369e-07	0.254504	0.328	0.105	0.0106298
LOC556590	1.89388e-07	0.253881	0.377	0.129	0.00566498
rpl15	3.18652e-08	0.251408	1	1	0.00095315

## Sheet: Lateral mesoderm
gene	p_val	avg_logFC	pct.1	pct.2	p_val_adj
acta1a	9.71472e-30	3.39346	1	0.103	2.90587e-25
actc1a	3.85762e-12	3.14781	1	0.529	1.15389e-07
hm:zewp0073	3.76035e-12	3.1448	1	0.529	1.1248e-07
myl10	2.75987e-27	2.32318	0.733	0.053	8.25531e-23
tpma	1.33597e-26	2.21552	0.8	0.068	3.99616e-22
ntd5	3.26277e-14	2.21213	1	0.306	9.75961e-10
actc1b	3.63417e-17	2.00562	1	0.232	1.08705e-12
zgc:86709	6.41798e-23	1.90829	0.933	0.119	1.91974e-18
hsp90aa1.1	9.10103e-13	1.71107	1	0.344	2.7223e-08
flncb	8.42783e-21	1.70555	0.933	0.134	2.52093e-16
unc45b	4.50722e-14	1.63685	1	0.311	1.3482e-09
vcana	1.25264e-26	1.57815	1	0.116	3.74691e-22
rbm24a	2.5158e-14	1.53915	1	0.265	7.52527e-10
tnni2b.1	1.13819e-15	1.49459	0.667	0.081	3.40455e-11
acta1b	2.60611e-29	1.46047	1	0.102	7.79538e-25
alpi.1	3.80242e-29	1.41623	0.867	0.069	1.13738e-24
prdm1a	8.42517e-22	1.41079	0.867	0.105	2.52014e-17
smyd1b	3.48821e-18	1.3911	0.8	0.105	1.04339e-13
mef2d	3.34174e-14	1.35413	0.867	0.179	9.99582e-10
nexn	1.07047e-27	1.30545	0.733	0.05	3.20199e-23
crabp2a	5.82933e-10	1.30328	0.933	0.331	1.74367e-05
mybphb	4.94628e-40	1.28895	0.933	0.053	1.47953e-35
ttnb	9.10412e-09	1.28754	1	0.466	0.000272323
fstl1b	2.39511e-08	1.25254	1	0.637	0.000716425
myf5	2.09973e-07	1.24178	0.933	0.415	0.00628072
ppap2a	3.90108e-15	1.21137	1	0.218	1.16689e-10
desma	1.51902e-30	1.20677	0.667	0.034	4.54368e-26
ttna	1.98405e-11	1.17997	1	0.313	5.93469e-07
zgc:92429	1.78308e-14	1.16162	0.867	0.166	5.33356e-10
myod1	1.27273e-11	1.15853	0.867	0.197	3.80698e-07
klhl41b	2.44277e-35	1.1294	0.8	0.042	7.3068e-31
myog	1.4692e-17	1.07102	0.533	0.042	4.39466e-13
fxr2	4.77984e-08	1.06419	0.933	0.371	0.00142975
pbxip1b	8.61871e-13	1.05867	0.867	0.202	2.57803e-08
rbfox1l	6.0597e-18	1.023	0.8	0.102	1.81258e-13
ntmt1	3.82729e-11	0.968009	1	0.305	1.14482e-06
qkia	7.86504e-08	0.950527	1	0.974	0.00235259
lmna	1.93035e-24	0.92555	0.867	0.085	5.77408e-20
tnnc2	8.62042e-29	0.907206	0.467	0.015	2.57854e-24
bcat2	1.71587e-07	0.892342	1	0.581	0.0051325
actn3b	4.241e-22	0.887022	0.8	0.077	1.26857e-17
cd151	2.27454e-14	0.857966	0.533	0.055	6.8036e-10
aplp2	4.41506e-08	0.839772	1	0.568	0.00132063
notum1b	1.62573e-06	0.831298	0.533	0.119	0.0486288
ctgfa	3.97563e-09	0.803298	0.6	0.113	0.000118919
flnca	2.135e-16	0.780242	0.6	0.06	6.38622e-12
lphn2a	2.14609e-07	0.761642	1	0.463	0.00641937
st6gal2a	3.26137e-07	0.730294	0.867	0.332	0.00975542
zgc:86725	2.50616e-40	0.729067	0.733	0.027	7.49642e-36
xpo4	1.13108e-06	0.708588	0.667	0.21	0.0338328
trim109	1.53585e-09	0.699811	0.533	0.087	4.59402e-05
apobec2a	1.09395e-15	0.69903	0.6	0.06	3.27223e-11
aldoab	4.54091e-27	0.689512	0.533	0.023	1.35828e-22
tiam1a	8.35283e-08	0.665062	0.933	0.348	0.0024985
rgs12a	2.77303e-08	0.651625	0.667	0.161	0.000829467
fbxl22	2.29438e-16	0.63534	0.4	0.024	6.86293e-12
gnai2a	4.26027e-07	0.63427	0.933	0.363	0.0127433
bmpr1ba	3.22745e-10	0.632902	0.933	0.227	9.65395e-06
cbfa2t3	2.34814e-08	0.631926	0.667	0.14	0.000702374
ago3b	5.79426e-09	0.623763	0.667	0.14	0.000173318
zgc:100829	1.16833e-16	0.617517	0.733	0.087	3.4947e-12
zgc:92287	3.67872e-17	0.56012	0.6	0.053	1.10038e-12
scarb1	1.09303e-07	0.546307	0.6	0.132	0.00326948
si:dkeyp-57f11.2	4.92575e-10	0.540534	0.4	0.044	1.47339e-05
musk	1.51264e-12	0.538997	0.467	0.047	4.52461e-08
bmp3	1.13036e-16	0.534726	0.6	0.055	3.38113e-12
ggt5a	1.0528e-08	0.525916	0.533	0.095	0.000314914
ldha	8.33762e-07	0.520448	0.667	0.171	0.0249395
fam129aa	7.81869e-14	0.499721	0.467	0.04	2.33873e-09
txlnba	3.97667e-13	0.473982	0.6	0.073	1.1895e-08
asb12b	1.20025e-21	0.447674	0.467	0.023	3.59018e-17
rbms3	2.37766e-07	0.447224	0.6	0.127	0.00711206
hfe2	3.75908e-07	0.439819	0.267	0.029	0.0112442
synpo2lb	4.24878e-09	0.421213	0.4	0.05	0.000127089
btc	4.18379e-17	0.402948	0.6	0.052	1.25146e-12
cox14	1.28008e-07	0.392326	0.533	0.102	0.00382899
phldb1a	7.46155e-07	0.377119	0.333	0.047	0.022319
si:ch211-131k2.3	2.95287e-14	0.343461	0.4	0.027	8.83261e-10
klhl31	2.55567e-09	0.335739	0.4	0.047	7.64451e-05
zgc:101853	2.73412e-09	0.334202	0.4	0.047	8.17831e-05
bin1b	5.10796e-09	0.332667	0.4	0.048	0.000152789
hs2st1a	9.7136e-08	0.307853	0.267	0.026	0.00290553
mn1b	3.85567e-13	0.306287	0.4	0.031	1.15331e-08
trim55a	3.9984e-10	0.306287	0.333	0.029	1.196e-05
quo	5.73167e-07	0.306287	0.267	0.029	0.0171446
tcea3	2.83573e-08	0.298493	0.333	0.037	0.000848224
flcn	8.81787e-08	0.297999	0.467	0.074	0.0026376
gatm	2.9575e-07	0.293308	0.533	0.1	0.00884647
rabgap1	6.05927e-07	0.289149	0.467	0.084	0.0181245
impg2b	6.5749e-09	0.287682	0.4	0.048	0.000196668
cdipt	1.27753e-06	0.284754	0.467	0.087	0.0382134
fam173a	1.60766e-06	0.283293	0.467	0.089	0.0480884
fgf11a	3.57276e-08	0.283084	0.4	0.053	0.00106868
hsp70l	3.67985e-08	0.274861	0.2	0.013	0.00110072
neu1	8.37043e-12	0.27327	0.267	0.015	2.50376e-07
trappc2	1.32256e-06	0.266405	0.4	0.066	0.0395603
tpcn1	3.26731e-07	0.263402	0.4	0.06	0.00977319
LOC564389	3.70544e-12	0.262203	0.333	0.023	1.10837e-07
neb	1.52925e-06	0.261904	0.4	0.066	0.045743
xirp1	8.11258e-09	0.252813	0.333	0.034	0.000242664
si:ch211-225b11.4	3.47568e-08	0.251257	0.333	0.037	0.00103964
